# Supplementary material for: Water Filtration Membranes Based on Non-Woven Cellulose Fabrics: Effect of Nanopolysaccharide Coatings on Selective Particle Rejection, Antifouling, and Antibacterial Properties
Source: Nanomaterials (Basel). 2021 Jul 5;11(7):1752. doi: 10.3390/nano11071752 (PMC8308125; doi:10.3390/nano11071752)
Supplement: Supplementary file 1 [file nanomaterials-11-01752-s001.zip]

Archive with 1 entries (1 files):
- nanomaterials-1278049-supplementary.pdf
